# Supplementary material for: Sex differences in gene expression related to antipsychotic induced weight gain
Source: PLoS One. 2019 Apr 15;14(4):e0215477. doi: 10.1371/journal.pone.0215477 (PMC6464344; doi:10.1371/journal.pone.0215477)
Supplement: S1 Table — (XLSX) [file pone.0215477.s002.xlsx]

## Sheet: Hoja1
S1 Table. Comparison of clinical and sociodemographic characteristic between included (N=77) and no included patients (N= 98).
	Included patients		No included patients
	N=77		N=98
	Mean	SD	Mean	SD	Statistic	Value	p
Age	31.2	10.7	32.3	10.5	t	-0.658	0.512
Age of onset	30.4	10.7	31.7	10.6	t	-0.805	0.422
DUI (months)	15.6	22.9	11.5	16.1	t	1310	0.192
DUP (months)	9.3	16.9	11.5	23.3	t	-0.666	0.507
CGI - Baseline	6.5	0.8	6.2	0.9	t	2085	0.039
CDSS - Baseline	2.0	3.0	1.8	2.8	t	0.581	0.562
YMRS - Baseline	13.1	6.8	13.1	5.7	t	-0.035	0.972
BPRS - Baseline	71.0	16.3	64.1	16.8	t	2701	0.008
SAPS - Baseline	15.2	4.9	14.3	4.8	t	1279	0.203
SANS - Baseline	5.8	6.0	5.5	6.4	t	0.245	0.807
Positive Dimension - Baseline	7.8	2.5	7.3	2.6	t	1256	0.211
Disorganized Dimension - Baseline	7.4	3.7	7.0	3.4	t	0.848	0.398
Negative Dimension - Baseline	3.4	5.4	4.1	5.4	t	-0.866	0.388
	N	%	N	%	Statistic	value	p
Sex (male)	38	49.4	53	54.1	X2	0.387	0.534
Family psychosis history (yes)	18	23.4	27	27.8	X2	0.445	0.505
Hospitalization (yes)	60	77.9	77	78.6	X2	0.011	0.918
Tobacco use at Baseline	32	43.2	52	55.9	X2	2647	0.104
Cannabis use at Baseline	30	39.0	39	39.8	X2	0.013	0.911
Anphetamine use at Baseline	3	3.9	6	6.3	Fisher	0.454	0.733
Cocaine use at Baseline	12	15.6	11	11.3	X2	0.674	0.412
Alcohol use at Baseline	27	35.5	37	39.8	X2	0.322	0.570
Diagnosis of Schizophrenia Baseline (Yes)	29	37.7	33	33.7	X2	0.300	0.584
Race (white)	67	87.0	88	89.8	X2	0.330	0.566
DUI=Duration of untreated illness; DUP=Duration of untreated psychosis; CGI=Clinical Global Impression;
CDSS= Calgary Depression Scale for Schizophrenia; YMRS=Young Mania Rating Scale; SAPS=Scale for the Assessment of Positive Symptoms; BPRS=Brief Psychiatric Rating Scale; SANS=Scale for the Assessment of Negative Symptoms.
