# Supplementary material for: Sex differences in gene expression related to antipsychotic induced weight gain
Source: PLoS One. 2019 Apr 15;14(4):e0215477. doi: 10.1371/journal.pone.0215477 (PMC6464344; doi:10.1371/journal.pone.0215477)
Supplement: S2 Table — (XLSX) [file pone.0215477.s003.xlsx]

## Sheet: DeseqSignificativeResults
S2 Table . Differential expression in the male weight gain group before and after 3 months of antipsychotic medication
geneID	Gene Symbol	Base Mean	Base Mean Before Medication	Base Mean After Medication	Fold Change	Log2 Fold Change	Pval	Padj
26809	SNORD42A	80.959	2.21465	159.703	72.1123	6.17217	2.14315e-210	4.20765e-206
9509	ADAMTS2	49.256	85.6084	12.9036	0.150728	-2.72998	1.55236e-46	1.52388e-42
26807	SNORD43	687.23	383.334	991.126	2.58555	1.37047	5.92914e-45	3.88023e-41
3429	IFI27	66.1222	100.94	31.3044	0.310129	-1.68906	2.08163e-40	1.02172e-36
1088	CEACAM8	680.324	417.517	943.131	2.2589	1.17562	1.52029e-35	5.96957e-32
9381	OTOF	110.177	153.471	66.8826	0.435799	-1.19827	3.4138e-34	1.11705e-30
4057	LTF	4507.92	2838.93	6176.91	2.17579	1.12154	1.4432e-33	4.04776e-30
10562	OLFM4	409.879	268.64	551.118	2.05151	1.03669	5.98689e-32	1.46926e-28
3934	LCN2	1242	785.683	1698.32	2.16159	1.11209	8.17933e-32	1.78428e-28
154664	ABCA13	309.203	204.136	414.271	2.02939	1.02105	2.2858e-26	4.48771e-23
23500	DAAM2	421.829	612.227	231.43	0.378014	-1.40349	9.09982e-25	1.56562e-21
10321	CRISP3	321.216	208.199	434.233	2.08566	1.0605	9.56929e-25	1.56562e-21
57126	CD177	244.276	308.68	179.871	0.58271	-0.779151	1.38437e-24	2.09072e-21
4973	OLR1	99.383	62.1256	136.64	2.19942	1.13712	7.73251e-23	1.08437e-19
4680	CEACAM6	502.775	348.529	657.02	1.88512	0.91466	1.82412e-22	2.38753e-19
1669	DEFA4	532.203	369.31	695.096	1.88215	0.91238	1.46694e-21	1.80003e-18
1667	DEFA1	2615.74	1972.61	3258.87	1.65206	0.724267	5.3058e-21	5.48257e-18
728358	DEFA1B	2615.74	1972.61	3258.87	1.65206	0.724267	5.3058e-21	5.48257e-18
1668	DEFA3	2615.74	1972.61	3258.87	1.65206	0.724267	5.3058e-21	5.48257e-18
6948	TCN2	348.969	451.918	246.02	0.544392	-0.877283	6.32092e-20	6.20493e-17
6614	SIGLEC1	1276.8	1608.87	944.727	0.587199	-0.768078	4.56408e-19	4.26698e-16
4317	MMP8	557.179	399.655	714.702	1.7883	0.838588	8.09268e-19	7.22198e-16
100190986	LOC100190986	40.6728	16.643	64.7026	3.88768	1.95891	2.23296e-18	1.90607e-15
566	AZU1	390.423	277.319	503.526	1.81569	0.860519	8.93998e-18	7.31328e-15
671	BPI	1128.45	817.866	1439.03	1.75949	0.815158	3.79536e-17	2.98057e-14
1958	EGR1	182.026	233.326	130.727	0.560277	-0.835788	1.40776e-16	1.06302e-13
55301	OLAH	33.683	51.4457	15.9203	0.309457	-1.69219	6.79399e-16	4.7638e-13
820	CAMP	722.574	549.667	895.481	1.62913	0.704105	6.72134e-16	4.7638e-13
10964	IFI44L	2263.25	2791.41	1735.08	0.62158	-0.685988	5.53102e-14	3.7445e-11
5166	PDK4	1592.81	1936.51	1249.1	0.645027	-0.632568	6.06127e-14	3.9667e-11
343171	OR2W3	221.989	156.154	287.823	1.8432	0.882212	6.38456e-14	4.04348e-11
83999	KREMEN1	1803.86	2136.04	1471.69	0.68898	-0.537465	8.04139e-14	4.93364e-11
4481	MSR1	223.986	287.055	160.918	0.560585	-0.834996	9.37165e-14	5.57556e-11
4353	MPO	1037.88	787.902	1287.86	1.63455	0.708893	2.42312e-13	1.39921e-10
3512	IGJ	4350.53	5263.2	3437.85	0.653186	-0.614433	2.78229e-13	1.56071e-10
1511	CTSG	175.41	129.715	221.105	1.70455	0.769387	2.43321e-12	1.32698e-09
6037	RNASE3	234.77	172.802	296.737	1.7172	0.780062	3.62307e-12	1.92248e-09
283120	H19	33.4479	19.7485	47.1474	2.38739	1.25544	4.3461e-12	2.24545e-09
2209	FCGR1A	747.64	880.447	614.832	0.698317	-0.518045	5.48425e-12	2.76083e-09
5284	PIGR	13.999	21.8492	6.14885	0.281422	-1.82919	8.6513e-12	4.24627e-09
1991	ELANE	300.541	226.52	374.561	1.65355	0.725563	9.31502e-12	4.46053e-09
199675	C19orf59	817.975	972.377	663.574	0.682424	-0.551259	6.88579e-11	3.21878e-08
8460	TPST1	546.433	696.457	396.408	0.569178	-0.813048	1.32971e-10	6.07121e-08
2322	FLT3	594.919	722.804	467.035	0.646143	-0.630075	1.53731e-10	6.85956e-08
722	C4BPA	142.549	158.03	127.067	0.804067	-0.314613	1.69827e-10	7.40937e-08
133	ADM	1123.2	1303.32	943.07	0.72359	-0.466756	2.05685e-10	8.72933e-08
246	ALOX15	1649.43	1216.56	2082.3	1.71162	0.775363	2.08974e-10	8.72933e-08
932	MS4A3	631.538	497.917	765.16	1.53672	0.619856	2.28746e-10	9.34878e-08
5657	PRTN3	115.93	84.4911	147.368	1.74419	0.802556	2.33327e-10	9.34878e-08
1308	COL17A1	66.4949	48.4665	84.5232	1.74395	0.802359	3.75498e-10	1.47443e-07
27181	SIGLEC8	540.915	395.045	686.786	1.7385	0.797846	3.98452e-10	1.53389e-07
2352	FOLR3	1052.01	1199.01	905.018	0.754807	-0.40582	4.44793e-10	1.67935e-07
8685	MARCO	441.628	523.453	359.804	0.687367	-0.540847	5.63507e-10	2.08742e-07
26577	PCOLCE2	19.7651	11.1773	28.3529	2.53665	1.34292	5.93972e-10	2.15953e-07
6035	RNASE1	29.78	40.8846	18.6754	0.456784	-1.13042	7.14024e-10	2.54881e-07
2210	FCGR1B	631.519	720.803	542.234	0.752263	-0.410691	7.54525e-10	2.64528e-07
2078	ERG	87.7133	65.0561	110.371	1.69654	0.762599	8.11451e-10	2.79495e-07
94031	HTRA3	33.8663	22.7455	44.9872	1.97785	0.983935	8.61681e-10	2.91679e-07
4583	MUC2	5.13994	9.1248	1.15508	0.126587	-2.9818	9.30825e-10	2.94756e-07
387755	INSC	109.995	137.984	82.0068	0.594322	-0.750682	9.16163e-10	2.94756e-07
144195	SLC2A14	86.6372	107.541	65.7332	0.611236	-0.710198	8.98954e-10	2.94756e-07
11326	VSIG4	159.298	200.153	118.444	0.591766	-0.756902	9.0181e-10	2.94756e-07
712	C1QA	134.984	159.94	110.028	0.687932	-0.539663	1.08663e-09	3.38632e-07
713	C1QB	75.8973	92.5703	59.2244	0.639778	-0.644358	1.33024e-09	4.08073e-07
1066	CES1	1316.94	1536.71	1097.18	0.713983	-0.486038	1.45948e-09	4.4083e-07
6279	S100A8	50648.3	58578.6	42718	0.729243	-0.455529	2.31824e-09	6.89606e-07
10720	UGT2B11	648.713	506.639	790.788	1.56085	0.642333	2.91721e-09	8.54829e-07
51338	MS4A4A	208.978	253.046	164.91	0.651698	-0.617725	3.64808e-09	1.05328e-06
337	APOA4	3.40537	6.27315	0.537577	0.0856949	-3.54465	3.9172e-09	1.11459e-06
100874264	AOAH-IT1	35.4011	45.9454	24.8568	0.541007	-0.886281	4.05827e-09	1.13823e-06
100423062	IGLL5	2560.06	2997.68	2122.43	0.708023	-0.498131	4.18037e-09	1.15596e-06
765	CA6	678.102	547.996	808.209	1.47484	0.560562	5.32198e-09	1.4512e-06
2180	ACSL1	34845.9	40228.3	29463.4	0.732405	-0.449286	6.06037e-09	1.62991e-06
2038	EPB42	449.031	400.424	497.637	1.24278	0.313568	7.076e-09	1.87734e-06
608	TNFRSF17	145.167	175.361	114.973	0.655636	-0.609034	8.72942e-09	2.2619e-06
731424	RP11-701P16.5	298.506	344.991	252.022	0.730516	-0.453012	8.75591e-09	2.2619e-06
714	C1QC	32.9971	41.7394	24.2547	0.581098	-0.783145	1.0972e-08	2.79757e-06
719	C3AR1	1521.15	1765.74	1276.57	0.722965	-0.468002	1.34829e-08	3.39372e-06
9935	MAFB	2170.88	2522.84	1818.91	0.720976	-0.471977	1.73526e-08	4.31246e-06
91543	RSAD2	1585.55	1931.7	1239.4	0.641612	-0.640227	1.80166e-08	4.42151e-06
1048	CEACAM5	11.0151	16.0919	5.93835	0.369027	-1.4382	2.01469e-08	4.88326e-06
10461	MERTK	329.897	386.198	273.596	0.708434	-0.497294	2.30876e-08	5.5278e-06
2359	FPR3	223.312	270.931	175.694	0.648483	-0.624858	2.52948e-08	5.98329e-06
5004	ORM1	276.807	312.317	241.298	0.772606	-0.372196	2.77133e-08	6.47733e-06
9672	SDC3	236.65	283.956	189.343	0.666805	-0.584663	3.79764e-08	8.77166e-06
100289137	FAM95C	177.451	142.278	212.624	1.49442	0.579589	3.9099e-08	8.92595e-06
6768	ST14	1242.75	1436.85	1048.65	0.729825	-0.454378	4.46884e-08	1.00847e-05
1903	S1PR3	890.9	1038.52	743.283	0.715716	-0.482541	4.87004e-08	1.08652e-05
81567	TXNDC5	4989.63	5745.6	4233.65	0.736851	-0.440555	5.83068e-08	1.28622e-05
23026	MYO16	447.285	557.959	336.611	0.603291	-0.729075	6.50654e-08	1.41677e-05
306	ANXA3	1517.44	1679.17	1355.71	0.807368	-0.308702	6.56683e-08	1.41677e-05
101927586	RP11-290F20.2	751.901	843.413	660.389	0.782995	-0.352924	7.42958e-08	1.57999e-05
54504	CPVL	5584.29	6456.35	4712.22	0.729859	-0.454311	7.48428e-08	1.57999e-05
1118	CHIT1	167.758	128.479	207.037	1.61145	0.688355	7.63449e-08	1.59455e-05
6283	S100A12	3530.28	4081.75	2978.8	0.729785	-0.454456	8.97677e-08	1.85517e-05
9314	KLF4	1241.79	1451.94	1031.65	0.71053	-0.493032	9.31296e-08	1.9046e-05
6947	TCN1	323.467	265.914	381.02	1.43287	0.518906	1.02393e-07	2.07246e-05
4064	CD180	1567.69	1826.02	1309.35	0.717055	-0.479845	1.17435e-07	2.35265e-05
55512	SMPD3	1988.68	1558.97	2418.4	1.55128	0.633462	1.19817e-07	2.37614e-05
8991	SELENBP1	667.65	591.788	743.511	1.25638	0.329274	1.24844e-07	2.45107e-05
10437	IFI30	20843.6	23844.4	17842.8	0.7483	-0.418311	1.51334e-07	2.94172e-05
94	ACVRL1	66.1179	81.0709	51.1648	0.631113	-0.664031	1.56226e-07	3.00705e-05
139065	SLITRK4	200.407	238.278	162.536	0.682129	-0.551883	1.59154e-07	3.03367e-05
2168	FABP1	3.88116	6.86423	0.898094	0.130837	-2.93416	1.72002e-07	3.24704e-05
6280	S100A9	127473	144890	110056	0.759581	-0.396725	1.73917e-07	3.25192e-05
51313	FAM198B	3329.81	3826.32	2833.29	0.740474	-0.433479	1.9156e-07	3.54802e-05
2207	FCER1G	6808.87	7781.12	5836.62	0.7501	-0.414844	1.94419e-07	3.56732e-05
6535	SLC6A8	564.38	473.396	655.363	1.38439	0.469248	2.04693e-07	3.72106e-05
619207	SCART1	618.985	521.365	716.605	1.37448	0.458884	2.37169e-07	4.27187e-05
11006	LILRB4	1338.62	1538.58	1138.65	0.740065	-0.434276	3.17887e-07	5.67371e-05
9732	DOCK4	871.502	1010.71	732.293	0.724532	-0.464879	3.2332e-07	5.71869e-05
249	ALPL	9060.77	10157	7964.59	0.784151	-0.350796	3.73384e-07	6.54522e-05
440689	HIST2H2BF	1641.24	1866.7	1415.79	0.758444	-0.398885	4.03282e-07	7.00677e-05
3568	IL5RA	825.99	661.003	990.977	1.4992	0.584194	5.23989e-07	9.02411e-05
11026	LILRA3	2163.05	2442.46	1883.64	0.771206	-0.374812	5.33857e-07	9.11411e-05
284751	RP11-290F20.1	1591.64	1758.77	1424.52	0.809956	-0.304084	5.50752e-07	9.32148e-05
6521	SLC4A1	3657.37	3642.14	3672.6	1.00836	0.0120154	6.10934e-07	0.000101867
29944	PNMA3	343.964	284.985	402.943	1.41391	0.499688	6.12253e-07	0.000101867
79937	CNTNAP3	1408.28	1706.9	1109.67	0.650108	-0.621248	7.45855e-07	0.000123054
948	CD36	8183.05	9275.8	7090.3	0.764387	-0.387625	8.1971e-07	0.000134111
51237	MZB1	612.473	696.112	528.833	0.759695	-0.396508	9.00779e-07	0.000146157
2672	GFI1	731.291	616.718	845.863	1.37156	0.455814	9.56248e-07	0.000153883
2289	FKBP5	11953.9	13771.6	10136.3	0.736034	-0.442155	9.64069e-07	0.000153883
710	SERPING1	663.144	748.198	578.09	0.772642	-0.372128	9.89393e-07	0.000154878
2039	DMTN	4707.99	4144.98	5271	1.27166	0.346712	9.81136e-07	0.000154878
51284	TLR7	1180.54	1369.61	991.48	0.723914	-0.46611	9.93969e-07	0.000154878
1621	DBH	199.084	159.52	238.647	1.49603	0.581137	1.0586e-06	0.00016365
729230	CCR2	7990.47	9198.45	6782.49	0.737351	-0.439577	1.11245e-06	0.000170631
9332	CD163	5062.87	5847.54	4278.2	0.731624	-0.450826	1.12125e-06	0.000170647
118932	ANKRD22	204.478	240.209	168.746	0.702498	-0.509433	1.14503e-06	0.000172926
25893	TRIM58	3599.62	3435.8	3763.45	1.09536	0.13141	1.24147e-06	0.000182202
586	BCAT1	459.508	548.839	370.178	0.674475	-0.568163	1.24357e-06	0.000182202
1053	CEBPE	354.842	282.444	427.24	1.51265	0.597082	1.22564e-06	0.000182202
7180	CRISP2	9.63554	5.63997	13.6311	2.41688	1.27314	1.21945e-06	0.000182202
3434	IFIT1	2611.53	3067.9	2155.16	0.702486	-0.509459	1.25519e-06	0.000182542
4082	MARCKS	5413.36	6094.98	4731.74	0.776334	-0.365251	1.44308e-06	0.000208324
23136	EPB41L3	1283.62	1472.16	1095.09	0.743863	-0.42689	1.50789e-06	0.00021609
2852	GPER1	93.9229	111.267	76.5793	0.688251	-0.538992	1.52738e-06	0.000217297
7130	TNFAIP6	632.905	735.304	530.506	0.721479	-0.470971	1.58461e-06	0.000223818
55061	SUSD4	374.796	323.94	425.653	1.31399	0.393951	1.81326e-06	0.000254284
90134	KCNH7	1452.65	1638.97	1266.32	0.772633	-0.372144	1.93726e-06	0.000269746
1462	VCAN	57338.3	66298.5	48378	0.7297	-0.454624	1.97429e-06	0.000272967
353514	LILRA5	3691.11	4187.61	3194.62	0.762874	-0.390482	2.09691e-06	0.000283105
598	BCL2L1	6452.54	5759.02	7146.06	1.24085	0.311326	2.08559e-06	0.000283105
717	C2	272.403	309.184	235.622	0.762076	-0.391994	2.1053e-06	0.000283105
660	BMX	239.152	277.624	200.68	0.722849	-0.468234	2.07521e-06	0.000283105
644248	RP11-67M1.1	323.626	294.734	352.517	1.19605	0.258281	2.16932e-06	0.00028973
149345	SHISA4	114.055	90.4596	137.65	1.52168	0.605664	2.22239e-06	0.000294812
1475	CSTA	1602.56	1837.41	1367.72	0.744374	-0.4259	2.25751e-06	0.000297461
7145	TNS1	1186.97	1127.36	1246.58	1.10575	0.145028	2.31494e-06	0.000302995
54474	KRT20	3.06486	5.40161	0.728115	0.134796	-2.89115	2.36993e-06	0.000308138
29065	ASAP1-IT1	15.0311	21.4702	8.59207	0.400187	-1.32125	2.41265e-06	0.000311629
4001	LMNB1	3970.69	4511.43	3429.94	0.760278	-0.395401	2.465e-06	0.00031631
4647	MYO7A	233.374	268.976	197.773	0.73528	-0.443634	2.66803e-06	0.00034014
101929526	RP11-379J5.5	6.74603	3.53702	9.95503	2.81452	1.49289	2.96735e-06	0.000375858
100526836	BLOC1S5-TXNDC5	5896.45	6676.06	5116.84	0.766445	-0.383745	3.13167e-06	0.000394128
22895	RPH3A	517.432	578.218	456.646	0.789747	-0.340538	3.17129e-06	0.000396573
5858	PZP	235.74	196.36	275.12	1.4011	0.486563	3.36365e-06	0.000417966
79887	PLBD1	9162.54	10444.4	7880.69	0.754539	-0.406333	3.58066e-06	0.000442133
3553	IL1B	2085.82	2329.03	1842.61	0.79115	-0.337977	3.60749e-06	0.000442661
283726	FAM154B	80.5065	70.3364	90.6765	1.28918	0.366458	3.66756e-06	0.000447238
131540	ZDHHC19	138.663	153.953	123.374	0.801373	-0.319454	3.71707e-06	0.000450477
762	CA4	566.747	650.768	482.725	0.741777	-0.430943	3.81998e-06	0.000459273
8876	VNN1	1742.8	2013.18	1472.42	0.731389	-0.45129	3.83644e-06	0.000459273
3084	NRG1	222.77	255.871	189.67	0.741272	-0.431926	4.02997e-06	0.000479517
401399	PRRT4	81.1643	65.7185	96.6101	1.47006	0.555874	4.28745e-06	0.000507082
51629	SLC25A39	14509.5	12777.6	16241.5	1.27109	0.346066	4.49742e-06	0.00052873
5097	PCDH1	124.942	102.499	147.384	1.43791	0.52397	4.9953e-06	0.000583766
8745	ADAM23	247.945	218.649	277.241	1.26797	0.342525	5.06487e-06	0.000588394
8972	MGAM	13386.4	15156.3	11616.5	0.766448	-0.383741	5.10782e-06	0.000589893
5139	PDE3A	829.434	930.842	728.025	0.782115	-0.354547	5.31182e-06	0.000609865
777	CACNA1E	465.978	522.01	409.946	0.785322	-0.348643	5.8247e-06	0.000663642
2623	GATA1	416.4	345.427	487.374	1.41093	0.49665	5.84781e-06	0.000663642
929	CD14	15101.3	16992.6	13210	0.777397	-0.363277	5.95644e-06	0.000672085
60675	PROK2	6827.6	7600.05	6055.16	0.796726	-0.327845	5.99897e-06	0.000673016
10215	OLIG2	168.25	129.208	207.291	1.60432	0.681961	6.56321e-06	0.000732134
10409	BASP1	9063.02	10076.4	8049.69	0.798868	-0.323971	6.65563e-06	0.000738249
8754	ADAM9	1020.37	1160.67	880.067	0.758238	-0.399278	6.72338e-06	0.000741574
338339	CLEC4D	977.474	1110.56	844.392	0.760332	-0.395299	6.86494e-06	0.000748774
4061	LY6E	4925.41	5567.4	4283.42	0.769376	-0.378239	6.82862e-06	0.000748774
100133941	CD24	1449.26	1248.82	1649.69	1.321	0.401626	6.90889e-06	0.000749404
83869	TTTY14	1497.92	1290.46	1705.38	1.32154	0.402216	7.00061e-06	0.000755182
1050	CEBPA	2019.78	2252.84	1786.72	0.793095	-0.334434	7.10115e-06	0.000761841
7076	TIMP1	2907.3	3290.12	2524.47	0.76729	-0.382157	7.54287e-06	0.000804832
10561	IFI44	3348.37	3806.78	2889.96	0.759162	-0.397521	7.70488e-06	0.000816727
5055	SERPINB2	155.801	183.028	128.574	0.70248	-0.509472	7.73754e-06	0.000816727
942	CD86	2323.97	2666.92	1981.01	0.742808	-0.42894	8.08433e-06	0.000848768
838	CASP5	546.787	600.361	493.213	0.821526	-0.283621	8.24085e-06	0.000860599
6282	S100A11	18251	20552.6	15949.4	0.776029	-0.365817	8.71872e-06	0.00090098
6853	SYN1	2941.59	3327.43	2555.75	0.768086	-0.380661	8.71931e-06	0.00090098
114769	CARD16	2489.13	2812.84	2165.43	0.769838	-0.377372	8.89149e-06	0.000913961
200132	TCTEX1D1	38.9579	30.6934	47.2224	1.53852	0.621543	9.63075e-06	0.000984795
25797	QPCT	3630.44	4149.06	3111.81	0.750005	-0.415027	1.0713e-05	0.00108979
10135	NAMPT	65732.5	73878.8	57586.3	0.77947	-0.359434	1.08436e-05	0.00109739
319101	KRT73	372.36	320.118	424.601	1.32639	0.407503	1.10295e-05	0.00111047
100462981	MTRNR2L2	340.997	340.681	341.314	1.00186	0.0026763	1.12064e-05	0.00112252
7401	CLRN1	19.2949	24.2923	14.2974	0.588559	-0.764742	1.13948e-05	0.0011356
4938	OAS1	3365.9	3828.54	2903.26	0.758322	-0.399118	1.15923e-05	0.00114945
56667	MUC13	2.78749	4.79568	0.77929	0.162498	-2.6215	1.23102e-05	0.00121451
51208	CLDN18	27.0396	19.8622	34.2171	1.72273	0.784693	1.25218e-05	0.00122921
2696	GIPR	182.69	146.299	219.08	1.49748	0.58254	1.39355e-05	0.00136118
4318	MMP9	5805.07	6567.55	5042.59	0.767804	-0.381191	1.41208e-05	0.00137245
338	APOB	2.05689	3.66652	0.447253	0.121983	-3.03525	1.5041e-05	0.00145468
55803	ADAP2	730.616	817.511	643.721	0.787416	-0.344802	1.61125e-05	0.00154878
80139	ZNF703	260.458	293.633	227.283	0.774037	-0.369526	1.61717e-05	0.00154878
83742	MARVELD1	809.775	917.506	702.045	0.765167	-0.386154	1.65348e-05	0.00156825
10410	IFITM3	6955.35	7973	5937.69	0.744724	-0.425222	1.64591e-05	0.00156825
3437	IFIT3	5359.6	6096.44	4622.76	0.758272	-0.399213	1.7373e-05	0.00163983
8942	KYNU	829.189	966.142	692.237	0.716497	-0.480968	1.75771e-05	0.00165116
8787	RGS9	363.772	306.066	421.478	1.37708	0.461613	1.89679e-05	0.00177332
79056	PRRG4	1302.67	1520.4	1084.94	0.713587	-0.486839	1.93709e-05	0.00180241
56241	SUSD2	55.9425	42.7049	69.1801	1.61996	0.695957	1.98179e-05	0.00183531
2048	EPHB2	179.577	204.463	154.69	0.75657	-0.402455	2.00101e-05	0.00184441
1793	DOCK1	63.9632	77.3753	50.5511	0.653323	-0.614132	2.11204e-05	0.00193765
140807	KRT72	692.467	604.682	780.252	1.29035	0.367765	2.20836e-05	0.00200839
285696	AC091878.1	153.177	170.425	135.929	0.797586	-0.326287	2.2096e-05	0.00200839
51348	KLRF1	2309.72	1985.92	2633.52	1.32609	0.407179	2.24632e-05	0.00203235
2030	SLC29A1	1101.1	892.68	1309.52	1.46696	0.552826	2.30976e-05	0.00208016
146433	IL34	57.6695	42.5626	72.7763	1.70987	0.773882	2.33268e-05	0.00209121
116369	SLC26A8	772.567	863.594	681.54	0.78919	-0.341555	2.38341e-05	0.00212698
9172	MYOM2	523.286	455.834	590.738	1.29595	0.374011	2.40391e-05	0.00213556
57507	ZNF608	199.534	238.526	160.542	0.673057	-0.571198	2.43898e-05	0.00215696
597	BCL2A1	2133.76	2364.05	1903.48	0.805175	-0.312627	2.45043e-05	0.00215737
257101	ZNF683	343.567	292.248	394.887	1.35121	0.434248	2.46649e-05	0.00216181
302	ANXA2	8716.57	9834.35	7598.8	0.772679	-0.372058	2.48507e-05	0.00216842
6697	SPR	60.2413	72.1196	48.363	0.670595	-0.576487	2.50616e-05	0.00217714
116285	ACSM1	225.12	186.206	264.034	1.41797	0.50383	2.59798e-05	0.00224061
441864	TARM1	20.7793	14.5814	26.9772	1.8501	0.887607	2.60205e-05	0.00224061
10184	LHFPL2	883.884	1019.64	748.125	0.733712	-0.446714	2.84167e-05	0.00243627
10501	SEMA6B	89.3655	104.032	74.6992	0.718043	-0.477858	2.94837e-05	0.00251676
212	ALAS2	4172.21	3773.76	4570.65	1.21117	0.276398	3.05334e-05	0.00259507
201158	TVP23C	659.713	568.788	750.637	1.31971	0.400224	3.13423e-05	0.00261848
151306	GPBAR1	954.226	1062.65	845.806	0.795944	-0.32926	3.1341e-05	0.00261848
1667	DEFA1	6.74001	3.81487	9.66515	2.53355	1.34116	3.10851e-05	0.00261848
728358	DEFA1B	6.74001	3.81487	9.66515	2.53355	1.34116	3.10851e-05	0.00261848
7280	TUBB2A	95.5179	82.0458	108.99	1.3284	0.409694	3.16694e-05	0.0026346
3620	IDO1	363.14	294.191	432.089	1.46874	0.554575	3.21186e-05	0.00265407
2731	GLDC	51.076	61.3553	40.7967	0.664926	-0.588735	3.21739e-05	0.00265407
785	CACNB4	337.238	298.064	376.411	1.26286	0.33669	3.23302e-05	0.00265581
55365	TMEM176A	868.871	943.912	793.829	0.840999	-0.249825	3.30861e-05	0.00270658
6622	SNCA	2007.73	1911.82	2103.64	1.10033	0.137941	3.44047e-05	0.00280277
151473	SLC16A14	73.4899	58.4046	88.5752	1.51658	0.600822	3.49079e-05	0.00283201
59271	EVA1C	545.127	469.571	620.683	1.32181	0.402514	3.66484e-05	0.00296098
9447	AIM2	785.655	891.962	679.347	0.761633	-0.392832	3.69048e-05	0.00296947
55876	GSDMB	1747.24	1509.48	1985.01	1.31503	0.395098	3.75608e-05	0.00300992
1258	CNGB1	43.0148	47.2606	38.769	0.820323	-0.285736	3.83231e-05	0.00302483
3557	IL1RN	2763.83	3059.97	2467.69	0.806445	-0.310352	3.82324e-05	0.00302483
64105	CENPK	782.743	695.912	869.575	1.24955	0.321406	3.79778e-05	0.00302483
2201	FBN2	957.177	1083.89	830.46	0.766183	-0.38424	3.83631e-05	0.00302483
1131	CHRM3	2050.11	1826.55	2273.68	1.24479	0.315906	3.86867e-05	0.00303814
199	AIF1	7834.1	8645.25	7022.95	0.812349	-0.299829	3.88855e-05	0.00304159
3956	LGALS1	3265.28	3652.66	2877.89	0.787889	-0.343936	3.96896e-05	0.00309217
440603	BCL2L15	99.4288	81.7833	117.074	1.43152	0.517544	4.24471e-05	0.00329393
1232	CCR3	2628.31	2251.96	3004.67	1.33425	0.416027	4.41792e-05	0.00341484
124093	CCDC78	183.018	151.708	214.328	1.41276	0.498521	4.70832e-05	0.00361088
432	ASGR1	444.439	497.244	391.634	0.787608	-0.344449	4.70237e-05	0.00361088
26509	MYOF	1411.71	1559.02	1264.4	0.811026	-0.30218	4.73272e-05	0.00361546
6518	SLC2A5	153.475	129.758	177.193	1.36557	0.449499	5.03234e-05	0.00382946
1471	CST3	12208.4	13519.3	10897.6	0.806074	-0.311015	5.23328e-05	0.00396699
116362	RBP7	707.987	792.294	623.679	0.78718	-0.345234	5.42968e-05	0.00410003
10578	GNLY	14787.4	12463.6	17111.2	1.3729	0.457224	5.61633e-05	0.00422473
1374	CPT1A	3829.37	4299.56	3359.19	0.781287	-0.356076	5.66901e-05	0.00424808
23251	KIAA1024	146.243	121.116	171.37	1.41493	0.50073	5.83928e-05	0.00434791
84418	CYSTM1	834.967	912.205	757.729	0.830656	-0.267677	5.86297e-05	0.00434791
51465	UBE2J1	5903.79	6534.71	5272.86	0.806899	-0.30954	5.86867e-05	0.00434791
439996	IFIT1B	254.519	249.246	259.793	1.04231	0.0597912	5.96318e-05	0.00440132
3624	INHBA	8.47201	5.24031	11.7037	2.2334	1.15924	6.19456e-05	0.00455497
201305	SPNS3	1524.1	1278.2	1769.99	1.38475	0.469627	6.34198e-05	0.00464598
125965	COX6B2	8.18057	10.8174	5.54372	0.51248	-0.964432	7.08997e-05	0.00517462
85407	NKD1	103.295	87.9403	118.65	1.34921	0.432117	7.18136e-05	0.00522191
125875	CLDND2	254.585	214.999	294.172	1.36825	0.452334	7.52846e-05	0.0054541
6515	SLC2A3	11674.6	12823.8	10525.5	0.820779	-0.284934	7.85322e-05	0.00566846
221687	RNF182	39.2159	35.0887	43.3431	1.23524	0.304794	7.96321e-05	0.0057268
326	AIRE	140.831	122.59	159.072	1.29759	0.37584	8.0466e-05	0.00576565
9021	SOCS3	1531.12	1669.59	1392.66	0.834136	-0.261646	8.23905e-05	0.00588208
59340	HRH4	364.324	303.942	424.705	1.39732	0.482666	8.52276e-05	0.00604342
8291	DYSF	14001.7	15389.3	12614.1	0.819664	-0.286895	8.5266e-05	0.00604342
1278	COL1A2	3.75643	5.67312	1.83975	0.324292	-1.62464	8.5897e-05	0.00606625
4603	MYBL1	2554.55	2245.35	2863.76	1.27542	0.350972	8.79098e-05	0.00618614
645843	TMEM14E	7.53232	10.7929	4.2717	0.395786	-1.33721	8.9735e-05	0.00629203
59352	LGR6	434.497	360.054	508.939	1.41351	0.499279	9.20626e-05	0.00636439
22997	IGSF9B	313.09	278.089	348.091	1.25173	0.323918	9.22748e-05	0.00636439
53905	DUOX1	278.328	238.792	317.863	1.33113	0.41265	9.23879e-05	0.00636439
342510	CD300E	8453.04	9379	7527.09	0.802547	-0.317342	9.16623e-05	0.00636439
158248	TTC16	635.444	544.525	726.363	1.33394	0.415692	9.20698e-05	0.00636439
54682	MANSC1	1694.33	1904.19	1484.46	0.779576	-0.359239	9.3469e-05	0.00641635
26873	OPLAH	264.211	295.372	233.049	0.789001	-0.341901	9.47922e-05	0.00648451
1514	CTSL	349.268	394.103	304.432	0.772469	-0.372452	9.52228e-05	0.00649135
5266	PI3	1511.44	1612.75	1410.13	0.874366	-0.193691	9.74194e-05	0.00661812
220164	DOK6	340.106	299.138	381.075	1.27391	0.349267	9.83897e-05	0.00664271
440823	MIAT	5278.13	4483.27	6072.99	1.35459	0.437855	9.84581e-05	0.00664271
54894	RNF43	214.104	181.912	246.297	1.35394	0.437159	9.94104e-05	0.00668399
55268	ECHDC2	2678.68	2350.13	3007.23	1.2796	0.355694	9.99265e-05	0.00669576
401647	GOLGA7B	717.787	625.714	809.86	1.2943	0.372169	0.000102466	0.00681938
80714	PBX4	391.438	333.936	448.939	1.34438	0.426946	0.00010236	0.00681938
100533496	TVP23C-CDRT4	1168.39	1014.48	1322.3	1.30343	0.382314	0.000103605	0.00687189
2896	GRN	26257.5	28985.5	23529.6	0.811772	-0.300854	0.000104365	0.00689901
3123	HLA-DRB1	6699.34	7419.09	5979.6	0.805974	-0.311195	0.000105052	0.0069211
10981	RAB32	1326.92	1475.04	1178.8	0.799166	-0.323434	0.000105707	0.00694096
23001	WDFY3	5569.63	6163.16	4976.11	0.807396	-0.308652	0.000106584	0.00697519
7100	TLR5	1881.06	2058.86	1703.26	0.827283	-0.273547	0.000109353	0.00713265
83857	TMTC1	393.604	450.596	336.613	0.747039	-0.420744	0.000112549	0.00731683
10673	TNFSF13B	4623.73	5154.53	4092.93	0.794045	-0.332708	0.000116058	0.00752001
58484	NLRC4	2310.19	2564.65	2055.74	0.801569	-0.319102	0.000119009	0.00768587
4257	MGST1	562.735	631.267	494.204	0.782875	-0.353146	0.000120118	0.00773204
10577	NPC2	3532.92	3910.36	3155.48	0.806954	-0.309441	0.000120655	0.00774123
440068	CARD17	142.616	160.837	124.396	0.773429	-0.370659	0.000121763	0.00778691
338596	ST8SIA6	183.397	156.357	210.436	1.34587	0.428543	0.000126021	0.00798122
221188	GPR114	1557.61	1329.9	1785.32	1.34245	0.424864	0.00012581	0.00798122
4783	NFIL3	2375.5	2655.25	2095.75	0.789285	-0.341382	0.000125504	0.00798122
7295	TXN	1610.66	1786.03	1435.28	0.803611	-0.31543	0.000126471	0.00798392
3823	KLRC3	487.931	424.401	551.462	1.29939	0.377832	0.000128351	0.00807663
4671	NAIP	3308.7	3549.43	3067.98	0.864359	-0.210297	0.000130434	0.00818152
1755	DMBT1	2.36756	3.98573	0.749387	0.188018	-2.41106	0.000131894	0.00824671
58191	CXCL16	2505.13	2787.66	2222.6	0.7973	-0.326806	0.000132892	0.00826234
2850	GPR27	253.219	281.463	224.976	0.799309	-0.323175	0.000132985	0.00826234
604	BCL6	30063.8	32865	27262.6	0.829535	-0.269624	0.00013373	0.00826446
3117	HLA-DQA1	2448.14	2728.27	2168.01	0.794646	-0.331616	0.000133861	0.00826446
10462	CLEC10A	970.224	1083.19	857.256	0.791416	-0.337491	0.000141788	0.00869915
8321	FZD1	536.335	600.785	471.885	0.785448	-0.348413	0.000141566	0.00869915
441168	FAM26F	676.507	750.539	602.474	0.802722	-0.317028	0.000143827	0.00879673
343413	FCRL6	1503.56	1294.07	1713.05	1.32376	0.404646	0.000150234	0.00916008
2204	FCAR	1418.27	1563.49	1273.05	0.814238	-0.296478	0.000154299	0.00934987
3162	HMOX1	2691.09	2961.28	2420.89	0.817515	-0.290683	0.000154059	0.00934987
25793	FBXO7	15632.8	14230.9	17034.6	1.19702	0.259443	0.000157229	0.00949806
10911	UTS2	42.193	37.9447	46.4413	1.22392	0.291511	0.000159631	0.00961363
5800	PTPRO	466.47	520.216	412.725	0.793373	-0.333929	0.000163367	0.00980849
401115	C4orf48	152.757	170.044	135.469	0.79667	-0.327947	0.000164379	0.00983919
9289	GPR56	4921.49	4237.53	5605.46	1.32281	0.403607	0.000165616	0.00988313
79820	CATSPERB	60.0876	54.207	65.9682	1.21697	0.283291	0.000166501	0.00990578
7850	IL1R2	3357.03	3753.29	2960.77	0.788846	-0.342184	0.000167644	0.00994368
Headers of the Table
geneID	Gene Identification
Gene Symbol	Official Symbol
Base Mean	Mean normalized counts, averaged over all samples from both conditions
Base Mean Before Medication	Mean normalized counts from condition A
Base Mean After Medication	Mean normalized counts from condition B
Fold Change	Fold change from condition A to B
Log2 Fold Change	The logarithm, to basis 2, of the fold change
P value	P value for the statistical significance of this change
Padj	P value adjusted for multiple testing with the Benjamini-Hochberg procedure, which controls false discovery rate
