# Supplementary material for: Sex differences in gene expression related to antipsychotic induced weight gain
Source: PLoS One. 2019 Apr 15;14(4):e0215477. doi: 10.1371/journal.pone.0215477 (PMC6464344; doi:10.1371/journal.pone.0215477)
Supplement: S3 Table — (XLSX) [file pone.0215477.s004.xlsx]

## Sheet: DeseqSignificativeResults
S3 Table. Differential expression in the female weight gain group before and after 3 months of antipsychotic medication
geneID	Gene Symbol	Base Mean	Base Mean Before Medication	Base Mean After Medication	Fold Change	Log2 Fold Change	Pval	Padj
10562	OLFM4	614.358	176.614	1052.1	5.95708	2.5746	3.45765e-141	6.77491e-137
4317	MMP8	683.92	276.024	1091.82	3.95552	1.98387	1.18873e-93	1.16459e-89
9509	ADAMTS2	85.1746	153.311	17.0382	0.111135	-3.16962	1.74956e-90	1.1427e-86
4057	LTF	3757.05	1877.2	5636.9	3.00282	1.58632	1.30462e-71	6.39066e-68
3934	LCN2	952.284	490.893	1413.68	2.8798	1.52597	2.92275e-62	1.14537e-58
1088	CEACAM8	441.307	229.683	652.932	2.84275	1.50729	2.63736e-58	8.61275e-55
154664	ABCA13	253.283	122.837	383.729	3.12388	1.64334	4.47217e-58	1.25182e-54
1667	DEFA1	2035.61	1202.82	2868.41	2.38475	1.25384	1.23521e-48	2.42028e-45
728358	DEFA1B	2035.61	1202.82	2868.41	2.38475	1.25384	1.23521e-48	2.42028e-45
1668	DEFA3	2035.61	1202.82	2868.41	2.38475	1.25384	1.23521e-48	2.42028e-45
1669	DEFA4	361.334	211.89	510.779	2.41059	1.26938	3.17562e-42	5.65665e-39
10321	CRISP3	267.635	151.39	383.879	2.5357	1.34238	2.28851e-41	3.73675e-38
80031	SEMA6D	10.828	1.03576	20.6202	19.9083	4.3153	1.59389e-34	2.40235e-31
4973	OLR1	78.3338	39.866	116.802	2.92985	1.55083	8.26742e-33	1.15708e-29
4680	CEACAM6	337.424	215.254	459.594	2.13513	1.09432	7.26911e-32	9.49539e-29
23500	DAAM2	451.781	637.109	266.453	0.418223	-1.25766	1.27571e-31	1.56226e-28
1991	ELANE	188.769	118.125	259.414	2.1961	1.13494	7.97312e-29	9.18973e-26
671	BPI	813.783	565.1	1062.47	1.88014	0.910838	2.64668e-26	2.88105e-23
91543	RSAD2	2032.53	1409.55	2655.51	1.88394	0.913752	2.83651e-23	2.92519e-20
4353	MPO	651.155	479.133	823.177	1.71805	0.780775	1.10864e-21	1.08613e-18
820	CAMP	595.741	422.063	769.418	1.82299	0.866309	2.05414e-21	1.91661e-18
5657	PRTN3	61.1025	37.367	84.838	2.2704	1.18295	1.00408e-19	8.94267e-17
1308	COL17A1	46.103	25.976	66.23	2.54966	1.3503	6.30592e-18	5.3721e-15
3512	IGJ	6734.88	8484.53	4985.23	0.587567	-0.767175	1.90268e-17	1.55338e-14
1118	CHIT1	134.49	92.0902	176.89	1.92083	0.941729	2.02254e-17	1.58518e-14
1511	CTSG	93.8187	64.4912	123.146	1.9095	0.933198	6.58196e-17	4.96027e-14
6947	TCN1	296.976	221.151	372.801	1.68573	0.753374	6.68444e-16	4.83025e-13
554226	ANKRD30BL	354.411	447.762	261.061	0.583034	-0.778347	6.90247e-16	4.83025e-13
5139	PDE3A	923.612	1145.36	701.865	0.61279	-0.706535	1.12636e-15	7.61028e-13
566	AZU1	188.27	140.647	235.894	1.6772	0.746058	1.57517e-15	1.0288e-12
246	ALOX15	910.777	677.463	1144.09	1.68879	0.755986	5.92868e-15	3.74731e-12
51237	MZB1	809.334	1002.42	616.252	0.614767	-0.701889	3.32656e-14	2.0369e-11
7057	THBS1	2175.63	1764.72	2586.54	1.46569	0.551584	5.40765e-14	3.21083e-11
10964	IFI44L	2628.4	2017.95	3238.86	1.60503	0.682597	1.50385e-13	8.66659e-11
100423062	IGLL5	3691.64	4531.83	2851.44	0.629203	-0.668402	1.62123e-13	9.07611e-11
260429	PRSS33	494.821	380.047	609.595	1.604	0.681673	2.2151e-13	1.20563e-10
10501	SEMA6B	92.8265	67.2692	118.384	1.75985	0.815454	2.65895e-12	1.4081e-09
6614	SIGLEC1	1345.52	1075.98	1615.05	1.501	0.585922	5.17738e-12	2.66962e-09
2322	FLT3	607.045	753.185	460.905	0.611942	-0.708534	6.62873e-12	3.24708e-09
3620	IDO1	300.888	236.019	365.757	1.5497	0.631987	6.5222e-12	3.24708e-09
5166	PDK4	1697.2	2089.57	1304.83	0.624448	-0.679346	8.54471e-12	4.08354e-09
3045	HBD	567.734	471.454	664.014	1.40844	0.494096	1.13684e-11	5.30362e-09
3434	IFIT1	3374.08	2702.42	4045.73	1.49707	0.582145	1.55164e-11	7.07043e-09
27181	SIGLEC8	411.122	322.044	500.2	1.55321	0.635249	2.27146e-11	1.01152e-08
100126791	EGOT	9.45606	14.7294	4.18275	0.283973	-1.81617	6.66623e-11	2.90262e-08
2078	ERG	61.9955	43.749	80.2421	1.83415	0.87511	7.19554e-11	3.06499e-08
608	TNFRSF17	235.581	289.56	181.602	0.627165	-0.673082	1.15234e-10	4.80404e-08
124912	SPACA3	11.4717	17.1617	5.78166	0.336894	-1.56963	1.44927e-10	5.91604e-08
81567	TXNDC5	6829.91	8161.75	5498.06	0.673638	-0.569955	1.8537e-10	7.41255e-08
6037	RNASE3	174.089	138.101	210.077	1.52118	0.605187	2.12795e-10	8.33901e-08
3488	IGFBP5	6.1953	10.3108	2.07978	0.201708	-2.30966	5.18441e-10	1.99183e-07
94031	HTRA3	23.2444	13.9439	32.5448	2.33399	1.2228	5.31516e-10	2.00279e-07
51191	HERC5	1788.05	1452.98	2123.11	1.46121	0.547165	8.63425e-10	3.19206e-07
51208	CLDN18	21.0513	12.8307	29.2718	2.28138	1.18991	2.90363e-09	1.05359e-06
4599	MX1	7193.05	5876.78	8509.32	1.44796	0.534018	3.21659e-09	1.14592e-06
129607	CMPK2	1084.37	888.286	1280.46	1.4415	0.527569	3.81891e-09	1.33621e-06
6768	ST14	1146.77	1374.32	919.208	0.668844	-0.580259	4.19305e-09	1.44138e-06
634	CEACAM1	1473.99	1210.99	1736.99	1.43436	0.520407	5.81713e-09	1.9508e-06
54094	C21orf15	205.991	169.415	242.567	1.43179	0.517816	5.8741e-09	1.9508e-06
6382	SDC1	26.2958	36.4304	16.1612	0.443619	-1.17261	8.66005e-09	2.82808e-06
8460	TPST1	679.229	823.336	535.122	0.649944	-0.621612	1.16233e-08	3.73356e-06
932	MS4A3	508.492	432.69	584.294	1.35038	0.433361	1.26798e-08	4.00722e-06
2030	SLC29A1	854.875	711.184	998.566	1.40409	0.489635	2.09998e-08	6.53126e-06
100526836	BLOC1S5-TXNDC5	7795.56	9128.8	6462.33	0.707906	-0.49837	2.16299e-08	6.62213e-06
6035	RNASE1	42.381	55.4564	29.3055	0.528443	-0.920181	2.54026e-08	7.65752e-06
2537	IFI6	2217.68	1829.62	2605.75	1.4242	0.510152	4.8568e-08	1.43408e-05
10561	IFI44	4147.11	3433.29	4860.93	1.41582	0.50164	4.9037e-08	1.43408e-05
57801	HES4	60.2722	45.3652	75.1792	1.6572	0.728748	2.58536e-07	7.44965e-05
1374	CPT1A	3956.52	4606.33	3306.71	0.717863	-0.478219	2.97351e-07	8.44391e-05
337	APOA4	2.35465	4.13961	0.569691	0.137619	-2.86124	3.95987e-07	0.000110842
4583	MUC2	2.46021	4.25578	0.664639	0.156173	-2.67878	5.22281e-07	0.000144135
1053	CEBPE	260.211	216.502	303.92	1.40378	0.489314	5.36383e-07	0.000145971
4940	OAS3	5606.97	4714.81	6499.12	1.37845	0.463044	5.57882e-07	0.000149742
6286	S100P	2533.57	2912.8	2154.33	0.739607	-0.435168	8.03018e-07	0.000212626
91319	DERL3	458.169	531.968	384.37	0.722543	-0.468845	1.09832e-06	0.000279487
401258	RAB44	1056.09	904.711	1207.46	1.33464	0.416448	1.09061e-06	0.000279487
2731	GLDC	102.401	125.497	79.3052	0.631928	-0.662168	1.09585e-06	0.000279487
57126	CD177	325.087	266.949	383.224	1.43557	0.521624	1.14715e-06	0.00028817
4337	MOCS1	69.2363	85.9729	52.4996	0.610653	-0.711576	1.18348e-06	0.000293532
2151	F2RL2	38.6094	49.0284	28.1903	0.57498	-0.798417	1.21815e-06	0.000298357
441864	TARM1	18.252	12.2979	24.2061	1.96832	0.976963	1.333e-06	0.000322453
219537	SMTNL1	264.242	217.512	310.971	1.42967	0.515686	1.44504e-06	0.000345295
5273	SERPINB10	67.7525	54.5395	80.9655	1.48453	0.570006	1.59035e-06	0.000375438
7180	CRISP2	7.49283	3.36556	11.6201	3.45265	1.78771	1.73781e-06	0.000405364
3624	INHBA	6.3621	2.80859	9.91561	3.53046	1.81986	2.21694e-06	0.000511044
89822	KCNK17	75.0234	88.8769	61.1699	0.688254	-0.538986	2.49811e-06	0.000569163
6948	TCN2	308.619	362.036	255.202	0.704908	-0.504493	2.74283e-06	0.000617736
200132	TCTEX1D1	28.9337	20.9713	36.896	1.75936	0.81505	2.82592e-06	0.000629218
759	CA1	483.345	436.375	530.316	1.21528	0.281283	5.20584e-06	0.0011461
54682	MANSC1	1732.16	1992.86	1471.46	0.738366	-0.437593	5.48412e-06	0.00119395
5320	PLA2G2A	0.910909	1.82182	0	0	#DIV/0!	6.39127e-06	0.00137616
10215	OLIG2	126.254	105.774	146.735	1.38724	0.47222	6.97352e-06	0.00148521
3386	ICAM4	123.401	147.869	98.9332	0.669059	-0.579794	7.16581e-06	0.00150975
1178	CLC	3750.43	3318.26	4182.6	1.26048	0.333973	8.33622e-06	0.00173766
54658	UGT1A1	1.18784	2.30066	0.0750153	0.032606	-4.93872	1.21198e-05	0.00249975
5654	HTRA1	61.6924	75.9322	47.4525	0.624932	-0.678228	1.5979e-05	0.00326137
83869	TTTY14	1353.53	1189.71	1517.35	1.2754	0.350945	1.69477e-05	0.00338849
100133941	CD24	1353.06	1189.18	1516.94	1.27563	0.351204	1.68016e-05	0.00338849
360226	PRSS41	90.6286	75.7103	105.547	1.39409	0.479322	1.76131e-05	0.00348596
1048	CEACAM5	9.19306	12.3514	6.03467	0.48858	-1.03333	2.02421e-05	0.00396624
9636	ISG15	1509.38	1289.1	1729.66	1.34176	0.424127	2.80054e-05	0.00532756
57565	KLHL14	366.533	416.298	316.768	0.760917	-0.39419	2.78676e-05	0.00532756
2852	GPER1	83.415	98.9243	67.9056	0.68644	-0.542794	2.78413e-05	0.00532756
26790	SNORD58B	474.346	542.046	406.645	0.750202	-0.414648	2.86917e-05	0.00540563
55301	OLAH	42.1772	56.1351	28.2194	0.502705	-0.992217	2.92447e-05	0.00545734
140	ADORA3	450.219	396.937	503.502	1.26847	0.343086	3.15598e-05	0.00583379
1281	COL3A1	2.92711	5.01519	0.839032	0.167298	-2.57951	3.24878e-05	0.00594922
9914	ATP2C2	162.036	140.956	183.117	1.29911	0.377526	3.59348e-05	0.00645968
3568	IL5RA	781.609	703.97	859.249	1.22058	0.287562	3.57427e-05	0.00645968
4481	MSR1	223.162	256.387	189.937	0.740823	-0.4328	3.6425e-05	0.00648829
54674	LRRN3	1672.99	1442.47	1903.51	1.31962	0.40012	3.73845e-05	0.0065992
713	C1QB	71.2934	84.6739	57.9128	0.683951	-0.548034	4.0816e-05	0.00714062
2012	EMP1	115.082	134.897	95.2664	0.706218	-0.501815	4.28037e-05	0.00742208
120939	TMEM52B	8.62125	5.14565	12.0969	2.35089	1.23321	4.56245e-05	0.00784181
2359	FPR3	243.139	282.718	203.559	0.720008	-0.473916	4.68952e-05	0.00792124
168620	BHLHA15	24.9692	31.5258	18.4127	0.584051	-0.775835	4.67582e-05	0.00792124
3240	HP	327.427	285.599	369.255	1.29292	0.37063	5.04493e-05	0.00844874
7103	TSPAN8	1.36125	2.43751	0.28499	0.116919	-3.09642	5.52223e-05	0.00916971
54739	XAF1	6049.87	5310.58	6789.16	1.27842	0.354362	5.74582e-05	0.00946081
Headers of the Table
geneID	Gene Identification
Gene Symbol	Official Symbol
Base Mean	Mean normalized counts, averaged over all samples from both conditions
Base Mean Before Medication	Mean normalized counts from condition A
Base Mean After Medication	Mean normalized counts from condition B
Fold Change	Fold change from condition A to B
Log2 Fold Change	The logarithm, to basis 2, of the fold change
P value	P value for the statistical significance of this change
Padj	P value adjusted for multiple testing with the Benjamini-Hochberg procedure, which controls false discovery rate
