# Supplementary material for: Sex differences in gene expression related to antipsychotic induced weight gain
Source: PLoS One. 2019 Apr 15;14(4):e0215477. doi: 10.1371/journal.pone.0215477 (PMC6464344; doi:10.1371/journal.pone.0215477)
Supplement: S4 Table — (XLSX) [file pone.0215477.s005.xlsx]

## Sheet: DeseqSignificativeResults
S4 Table. Differential expression in the male no weight gain group before and after 3 months of antipsychotic medication
geneID	Gene Symbol	Base Mean	Base Mean Before Medication	Base Mean After Medication	Fold Change	Log2 Fold Change	Pval	Padj
100462981	MTRNR2L2	805.298	24.1978	1586.4	65.5595	6.03473	2.91359e-161	5.59001e-157
26807	SNORD43	104.214	206.57	1.85877	0.00899828	-6.79613	2.49145e-124	2.39005e-120
100190986	LOC100190986	80.6424	8.41589	152.869	18.1643	4.18304	3.54778e-49	2.26892e-45
1719	DHFR	1460.5	667.359	2253.65	3.37696	1.75573	7.35948e-25	3.52998e-21
100463486	MTRNR2L8	207.43	83.2477	331.612	3.98344	1.99401	3.49034e-23	1.33931e-19
10501	SEMA6B	140.711	66.1418	215.28	3.25482	1.70258	3.48714e-21	1.11507e-17
5657	PRTN3	222.799	314.672	130.927	0.416074	-1.26509	4.72623e-15	1.29539e-11
9509	ADAMTS2	52.9497	79.9623	25.9371	0.324367	-1.6243	1.00506e-13	2.41039e-10
1991	ELANE	405.532	538.128	272.936	0.507195	-0.979387	8.52924e-10	1.81824e-06
23500	DAAM2	431.418	507.742	355.094	0.699359	-0.515894	6.8502e-09	1.31428e-05
1667	DEFA1	3275.49	4212.1	2338.89	0.555278	-0.848717	1.70448e-07	0.000251555
728358	DEFA1B	3275.49	4212.1	2338.89	0.555278	-0.848717	1.70448e-07	0.000251555
1668	DEFA3	3275.49	4212.1	2338.89	0.555278	-0.848717	1.70448e-07	0.000251555
1511	CTSG	229.037	297.751	160.323	0.538447	-0.893124	2.11561e-07	0.000289929
566	AZU1	464.526	593.435	335.618	0.565551	-0.82227	2.66845e-07	0.000341313
79937	CNTNAP3	1343.18	1498.31	1188.04	0.792924	-0.334745	2.86412e-07	0.000343444
4353	MPO	1500.68	1856.58	1144.78	0.616604	-0.697583	4.79038e-07	0.000540637
27181	SIGLEC8	502.431	458.541	546.321	1.19143	0.252696	2.23359e-06	0.00238075
246	ALOX15	1582.6	1482.93	1682.27	1.13442	0.181956	2.39144e-06	0.00241485
3048	HBG2	2527.17	3351.65	1702.7	0.508017	-0.97705	2.68569e-06	0.00257638
1669	DEFA4	657.888	832.02	483.757	0.581424	-0.782337	2.82964e-06	0.00258522
146439	CCDC64B	198.602	246.553	150.651	0.611031	-0.710682	3.72259e-06	0.00324644
54094	C21orf15	222.406	183.358	261.453	1.42592	0.511889	4.12667e-06	0.00344236
100423062	IGLL5	2676.43	3235.29	2117.56	0.654519	-0.611492	4.78067e-06	0.00382175
Headers of the Table
geneID	Gene Identification
Gene Symbol	Official Symbol
Base Mean	Mean normalized counts, averaged over all samples from both conditions
Base Mean Before Medication	Mean normalized counts from condition A
Base Mean After Medication	Mean normalized counts from condition B
Fold Change	Fold change from condition A to B
Log2 Fold Change	The logarithm, to basis 2, of the fold change
P value	P value for the statistical significance of this change
Padj	P value adjusted for multiple testing with the Benjamini-Hochberg procedure, which controls false discovery rate
