# Supplementary material for: Sex differences in gene expression related to antipsychotic induced weight gain
Source: PLoS One. 2019 Apr 15;14(4):e0215477. doi: 10.1371/journal.pone.0215477 (PMC6464344; doi:10.1371/journal.pone.0215477)
Supplement: S5 Table — (XLSX) [file pone.0215477.s006.xlsx]

## Sheet: DeseqSignificativeResults
S5 Table. Differential expression in the female no weight gain group before and after 3 months of antipsychotic medication
geneID	Gene Symbol	Base Mean	Base Mean Before Medication	Base Mean After Medication	Fold Change	Log2 Fold Change	Pval	Padj
26807	SNORD43	427.096	691.453	162.739	0.235358	-2.08707	1.81503e-40	3.53423e-36
3620	IDO1	409.123	202.403	615.843	3.04266	1.60533	9.95443e-39	9.69163e-35
118932	ANKRD22	354.786	199.225	510.347	2.56166	1.35708	2.52387e-28	1.63816e-24
710	SERPING1	1013.3	608.702	1417.89	2.32937	1.21994	2.3138e-25	1.12636e-21
100462981	MTRNR2L2	76.2504	25.2696	127.231	5.03495	2.33198	1.6512e-23	6.43042e-20
51513	ETV7	363.551	216.933	510.168	2.35173	1.23372	2.95677e-21	9.59571e-18
115362	GBP5	15825.5	10383.9	21267.2	2.0481	1.03429	5.31122e-21	1.47743e-17
419	ART3	162.126	94.1103	230.142	2.44544	1.2901	8.93961e-21	2.1759e-17
3627	CXCL10	151.446	88.0133	214.879	2.44144	1.28773	1.35977e-20	2.94194e-17
116071	BATF2	394.099	250.856	537.342	2.14203	1.09898	2.40215e-18	4.67746e-15
9934	P2RY14	849.71	585.385	1114.04	1.90308	0.928339	7.87141e-16	1.39338e-12
3429	IFI27	104.314	156.317	52.3099	0.33464	-1.57932	6.96575e-15	1.13031e-11
1278	COL1A2	13.8906	5.34534	22.4359	4.19728	2.06946	2.81376e-14	4.21458e-11
80832	APOL4	97.8424	59.057	136.628	2.31349	1.21007	4.4689e-14	6.21561e-11
196475	RMST	6.34556	12.5846	0.106527	0.00846487	-6.8843	3.38103e-13	4.38902e-10
27074	LAMP3	229.69	164.319	295.061	1.79566	0.844511	6.22589e-12	7.5769e-09
2633	GBP1	6167.39	4662.86	7671.91	1.64532	0.718369	6.84082e-11	7.83556e-08
7225	TRPC6	84.3597	55.0194	113.7	2.06654	1.04722	8.03885e-11	8.69624e-08
27181	SIGLEC8	419.204	300.372	538.036	1.79123	0.840954	9.53547e-11	9.77236e-08
100423062	IGLL5	3633.09	4729.86	2536.33	0.536239	-0.899053	2.1011e-10	2.04563e-07
246	ALOX15	1206.46	899.868	1513.05	1.68142	0.749677	3.4161e-10	3.16754e-07
115361	GBP4	5843.59	4598.69	7088.48	1.54141	0.624254	2.37803e-09	2.10477e-06
29126	CD274	838.892	652.54	1025.24	1.57116	0.651828	3.00999e-09	2.54828e-06
91543	RSAD2	3433.71	2434.68	4432.74	1.82066	0.864465	3.18893e-09	2.58729e-06
9509	ADAMTS2	78.7848	86.3641	71.2055	0.82448	-0.278443	4.67084e-09	3.63803e-06
340654	LIPM	20.9969	10.8952	31.0986	2.85433	1.51315	6.3648e-09	4.76674e-06
10964	IFI44L	3662	2686.99	4637.01	1.72572	0.7872	1.37775e-08	9.93615e-06
4283	CXCL9	42.0638	28.0166	56.111	2.00278	1.002	3.28376e-08	2.28362e-05
163351	GBP6	66.5262	45.2952	87.7572	1.93745	0.95416	3.84154e-08	2.5794e-05
2263	FGFR2	76.5027	52.3048	100.701	1.92526	0.945056	7.79475e-08	5.05931e-05
1281	COL3A1	6.80755	2.48279	11.1323	4.48379	2.16472	1.09338e-07	6.86783e-05
260429	PRSS33	538.884	410.169	667.598	1.62762	0.702762	1.41701e-07	8.62249e-05
7057	THBS1	2972.16	1870.7	4073.62	2.17759	1.12273	1.64165e-07	9.68674e-05
219537	SMTNL1	328.892	241.088	416.697	1.7284	0.789439	1.74936e-07	9.82036e-05
5139	PDE3A	888.964	1047.27	730.661	0.697684	-0.519354	1.76516e-07	9.82036e-05
169355	IDO2	39.8071	26.4441	53.17	2.01066	1.00767	1.98473e-07	0.000107352
10720	UGT2B11	586.054	475.457	696.651	1.46522	0.551122	3.77222e-07	0.000198521
1634	DCN	6.69849	2.67028	10.7267	4.01708	2.00615	4.03989e-07	0.000207012
51237	MZB1	779.225	974.041	584.41	0.599985	-0.737002	9.57229e-07	0.000477927
9173	IL1RL1	164.068	122.946	205.191	1.66895	0.73894	1.13269e-06	0.000551393
467	ATF3	89.4054	67.509	111.302	1.6487	0.721327	1.24934e-06	0.000593346
55512	SMPD3	1758.93	1403.67	2114.19	1.50619	0.590905	1.37584e-06	0.000637867
3568	IL5RA	740.15	580.876	899.424	1.54839	0.630771	1.55805e-06	0.000705544
3816	KLK1	39.2947	48.815	29.7744	0.609943	-0.713253	1.83072e-06	0.000810178
5414	SEPT4	121.35	92.9058	149.795	1.61233	0.689151	2.19018e-06	0.000947715
722	C4BPA	320.319	229.207	411.43	1.79501	0.843994	2.40411e-06	0.000975267
94240	EPSTI1	2511.19	2043.09	2979.29	1.45823	0.544218	2.3163e-06	0.000975267
360226	PRSS41	86.163	63.9147	108.411	1.69619	0.762297	2.39881e-06	0.000975267
7453	WARS	9876.09	8323.13	11429.1	1.37317	0.457508	2.74702e-06	0.00109163
23500	DAAM2	392.032	414.473	369.592	0.891716	-0.165344	4.01617e-06	0.00156406
3048	HBG2	2683.53	3008.27	2358.79	0.784102	-0.350887	4.38557e-06	0.00167443
10561	IFI44	5698.15	4395.91	7000.4	1.59248	0.671274	5.27533e-06	0.00197541
3488	IGFBP5	12.1369	18.2548	6.01907	0.329726	-1.60066	5.49119e-06	0.00201744
59283	CACNG8	189.373	152.1	226.646	1.49011	0.575419	6.63374e-06	0.00234858
10215	OLIG2	127.804	99.1657	156.443	1.57759	0.657722	6.62189e-06	0.00234858
133396	IL31RA	99.8612	77.9128	121.81	1.56341	0.644696	7.35958e-06	0.00255903
2069	EREG	124.06	84.0247	164.096	1.95295	0.965654	7.81504e-06	0.00266973
608	TNFRSF17	201.273	255.773	146.773	0.57384	-0.801279	8.95537e-06	0.00300653
9050	PSTPIP2	3723.38	3099.31	4347.45	1.40272	0.488223	9.22041e-06	0.00304305
51673	TPPP3	304.936	360.939	248.933	0.689681	-0.536	9.69965e-06	0.00314786
3512	IGJ	5720.07	7103.44	4336.7	0.610507	-0.71192	1.0052e-05	0.00320874
54600	UGT1A9	4.24532	7.57456	0.91607	0.12094	-3.04763	1.17835e-05	0.00370078
23251	KIAA1024	117.041	92.13	141.953	1.54079	0.623668	1.47779e-05	0.00456756
2030	SLC29A1	900.337	715.192	1085.48	1.51775	0.601934	1.52523e-05	0.00464052
6769	STAC	16.5797	8.46684	24.6925	2.91638	1.54418	1.98338e-05	0.00594159
1178	CLC	3940.77	3277.98	4603.56	1.40439	0.489942	2.74862e-05	0.00810926
10170	DHRS9	1339.36	1081.83	1596.9	1.47611	0.561802	2.83127e-05	0.00822844
101927780	RP11-47I22.2	120.781	93.9905	147.571	1.57007	0.650826	3.15253e-05	0.00829541
116285	ACSM1	198.855	156.531	241.18	1.54078	0.623663	3.11561e-05	0.00829541
146433	IL34	43.5582	30.2972	56.8193	1.8754	0.907197	3.07347e-05	0.00829541
54577	UGT1A7	4.04557	7.17508	0.91607	0.127674	-2.96946	2.98781e-05	0.00829541
54578	UGT1A6	4.04557	7.17508	0.91607	0.127674	-2.96946	2.98781e-05	0.00829541
81567	TXNDC5	6475.81	7861.19	5090.43	0.647539	-0.62696	2.89698e-05	0.00829541
29065	ASAP1-IT1	6.59088	10.2602	2.92155	0.284746	-1.81225	3.04031e-05	0.00829541
54625	PARP14	19563.1	16173.2	22952.9	1.41919	0.505072	3.77031e-05	0.00978873
Headers of the Table
geneID	Gene Identification
Gene Symbol	Official Symbol
Base Mean	Mean normalized counts, averaged over all samples from both conditions
Base Mean Before Medication	Mean normalized counts from condition A
Base Mean After Medication	Mean normalized counts from condition B
Fold Change	Fold change from condition A to B
Log2 Fold Change	The logarithm, to basis 2, of the fold change
P value	P value for the statistical significance of this change
Padj	P value adjusted for multiple testing with the Benjamini-Hochberg procedure, which controls false discovery rate
