# Supplementary material for: Sex differences in gene expression related to antipsychotic induced weight gain
Source: PLoS One. 2019 Apr 15;14(4):e0215477. doi: 10.1371/journal.pone.0215477 (PMC6464344; doi:10.1371/journal.pone.0215477)
Supplement: S6 Table — (XLSX) [file pone.0215477.s007.xlsx]

## Sheet: Results
S6 Table. Linear regression analyses of expression changes versus BMI changes in females
Symbol	Rsquared	Slope	Intercept	P.Value	Padj
INHBA	0.549874	4.48431	1.31811	4.02023e-08	0.000258501
ERG	0.529826	0.926991	1.26652	9.14929e-08	0.000588208
PRRT4	0.496074	1.0982	1.49412	3.39434e-07	0.00218188
SLC2A5	0.478004	1.1324	1.29798	6.6183e-07	0.00425358
TMEM52B	0.474424	4.524	1.28873	7.53472e-07	0.00484181
IQGAP3	0.466064	3.26102	1.41283	1.01665e-06	0.00653199
COL17A1	0.456857	0.687181	1.34093	1.40678e-06	0.00903716
Headers of the Table
Gene Symbol	Official Gene Symbol
Rsquared	Coefficient of determination
Slope	Rate of change in BMI as expression changes
Intercept	Expected value of BMI when expression value is 0
P.value	P value for the statistical significance of this change
Padj	P value adjusted for multiple testing with the Benjamini-Hochberg procedure, which controls false discovery rate
							31970458
							32003195
