# Supplementary material for: Sex differences in gene expression related to antipsychotic induced weight gain
Source: PLoS One. 2019 Apr 15;14(4):e0215477. doi: 10.1371/journal.pone.0215477 (PMC6464344; doi:10.1371/journal.pone.0215477)
Supplement: S7 Table — (XLSX) [file pone.0215477.s008.xlsx]

## Sheet: S6 Table
S7 Table. WGCNA results with male samples
Cluster	R_BMI	pvalue_BMI
MEyellow4	0.543631	0.000419654
MEcyan	0.474568	0.00260957
MEwhite	0.451449	0.00444154
MEmediumorchid	0.427714	0.00739314
MEpink	0.413324	0.00990105
MEthistle2	-0.40739	0.0111289
MEblue	0.381564	0.0180906
MEdarkviolet	0.336098	0.0391048
MElightcyan1	0.334253	0.0402615
MEthistle1	0.33052	0.0426869
MEsteelblue	-0.322655	0.0481848
MEdarkgrey	0.313852	0.0549993
MEyellowgreen	-0.293761	0.0734372
MEfirebrick4	-0.284425	0.0835066
MEblack	0.274686	0.0951186
MEpaleturquoise	0.271877	0.0986887
MEgrey60	-0.267204	0.104851
MEsienna3	0.26386	0.109438
MEred	-0.263376	0.110115
MEdarkorange2	0.258747	0.116743
MEskyblue2	0.257067	0.119222
MEdarkgreen	0.240643	0.145571
MEplum	0.239075	0.148293
MEplum2	-0.231313	0.162321
MElightpink4	-0.227723	0.169122
MEcoral2	0.22224	0.179903
MElightcoral	0.217676	0.18924
MEskyblue1	0.215689	0.193413
MEturquoise	-0.212428	0.200397
MEbisque4	0.210949	0.203622
MEgrey	0.20315	0.221226
MEpurple	0.196967	0.235906
MEnavajowhite1	-0.193033	0.245583
MEviolet	0.192779	0.246217
MEdarkorange	-0.191327	0.24986
MElavenderblush3	0.182566	0.272612
MEpalevioletred3	0.177977	0.285051
MEdarkolivegreen4	0.176605	0.288844
MEskyblue	-0.172155	0.301357
MEsalmon	0.171009	0.304635
MElightyellow	-0.170191	0.306991
MEdarkturquoise	0.167979	0.313411
MEorange	0.155506	0.351198
MEbrown4	0.13661	0.413451
MEdarkslateblue	0.13061	0.434452
MEfloralwhite	0.119135	0.47621
MEsaddlebrown	0.118983	0.476778
MEdarkmagenta	-0.114346	0.494242
MElightgreen	0.110592	0.508618
MEbrown	0.110444	0.509187
MEplum3	-0.106466	0.524655
MEplum1	0.104291	0.533206
MEnavajowhite2	-0.100628	0.547761
MEorangered4	-0.10049	0.548311
MEmidnightblue	0.100153	0.549661
MEtan	0.098295	0.557127
MEsalmon2	-0.0969694	0.562482
MEmaroon	0.0909178	0.587227
MEorangered3	0.0888594	0.595752
MEpalevioletred2	0.0887242	0.596314
MEyellow	-0.0867358	0.604603
MElightsteelblue	-0.0823246	0.623168
MEbrown2	0.0777855	0.642513
MEdarkseagreen4	0.0703992	0.674489
MEhoneydew1	-0.0699782	0.676329
MEgreen	0.0691075	0.680142
MEroyalblue	-0.0577343	0.730623
MEblue2	0.0489531	0.770393
MEantiquewhite4	0.0460065	0.783873
MElightsteelblue1	-0.0441295	0.792494
MEivory	0.0435646	0.795093
MElightcyan	-0.0432663	0.796467
MEdarkred	-0.039065	0.815872
MEindianred4	0.0373159	0.823984
MEskyblue3	-0.0309157	0.853814
MEthistle3	0.0246145	0.883379
MEmediumpurple3	0.0228166	0.891845
MEsalmon4	0.0152046	0.927809
MEthistle	0.00848051	0.959699
MEdarkolivegreen	-0.007141	0.96606
MEcoral1	0.00508516	0.975828
MEmediumpurple2	0.00421681	0.979955
MEgreenyellow	0.00384543	0.98172
MEmagenta	0.00367216	0.982543
Headers of the Table
Cluster	Cluster ID
R_BMI	Correlation coefficient between the BMI and the expression change
pvalue_BMI	P value for the statistical significance of the correlation between the BMI and the expression change

## Sheet: yellow4
Symbol	Chromosome	Start	End
RP11-383C5.3	chr10	127371811	127398246
FLJ37035	chr10	127393858	127408062
H19	chr11	2016405	2019065
INS-IGF2	chr11	2150341	2182439
IGF2	chr11	2150346	2170833
OR56B1	chr11	5757677	5758768
KLHL35	chr11	75133437	75141674
RP11-231I16.1	chr12	117415244	117425142
PTRF	chr17	40554466	40575338
ABCA9	chr17	66970772	67057136
CCDC68	chr18	52568739	52626739
MYBPC2	chr19	50936159	50969583
KDR	chr4	55944425	55991762
TRIM61	chr4	165875597	165898818
FAM218A	chr4	165878099	165880273
C6orf164	chr6	88106841	88109459
DNAJC5B	chr8	66933790	67012755
SYBU	chr8	110586404	110704020

## Sheet: mediumorchid
Symbol	Chromosome	Start	End
GREM2	chr1	240652872	240775462
SLC22A18AS	chr11	2909326	2925175
SAC3D1	chr11	64808375	64812300
AKAP3	chr12	4724673	4758213
TEN1	chr17	73975297	73996667
ZNF284	chr19	44576296	44591623
ZNF784	chr19	56132106	56135941
ZNF418	chr19	58433251	58446740
TRMT61B	chr2	29072687	29093175
APLF	chr2	68694690	68807294
ACVR1C	chr2	158383278	158485399
LOC101926935	chr20	25825302	25834657
LOC284801	chr20	26167654	26189869
BTN1A1	chr6	26501494	26510652
PRPH2	chr6	42664332	42690358
FAM184A	chr6	119280993	119470358
EFCAB10	chr7	105205579	105221976
RLN2	chr9	5299865	5304611
RAB41	chrX	69502021	69504852

## Sheet: cyan
Symbol	Chromosome	Start	End
TACSTD2	chr1	59041094	59043166
TCTEX1D1	chr1	67218139	67244730
RP5-1033H22.2	chr1	94057524	94065587
BCL2L15	chr1	114419435	114430169
SV2A	chr1	149874871	149889434
IQGAP3	chr1	156495196	156542396
OR6K3	chr1	158686957	158687905
OR6N1	chr1	158735533	158736472
C1orf226	chr1	162348695	162356608
C1orf106	chr1	200860626	200884864
LMOD1	chr1	201865583	201915716
CD34	chr1	208059882	208084683
ACTA1	chr1	229566992	229569843
COA6	chr1	234509213	234519795
AKR1E2	chr10	4868368	4890251
AGAP4	chr10	46321049	46342921
ANTXRL	chr10	47658232	47701443
MUC6	chr11	1012823	1036706
NAV2	chr11	19372270	20143147
CCDC67	chr11	93063882	93171636
B4GALNT3	chr12	569542	671058
SCNN1A	chr12	6456008	6486523
TMEM52B	chr12	10323197	10344403
SCN8A	chr12	51985019	52206648
GPR84	chr12	54756228	54758270
HMGA2	chr12	66218239	66360071
CIT	chr12	120123594	120315095
MLNR	chr13	49794473	49796513
C13orf35	chr13	113301357	113338811
GPR176	chr15	40091222	40213093
FBN1	chr15	48700502	48937985
SLC27A2	chr15	50474392	50528589
PAQR5	chr15	69591293	69699976
PRC1	chr15	91509267	91537881
RMI2	chr16	11439310	11445617
DOC2B	chr17	6010	31421
AURKB	chr17	8108048	8113944
SMCR5	chr17	17679999	17682843
SPAG5	chr17	26904582	26926056
SRCIN1	chr17	36686258	36762183
HOXB6	chr17	46673098	46682334
LPO	chr17	56315786	56345879
SERPINB10	chr18	61582744	61602476
C19orf77	chr19	3474404	3480540
CYP4F2	chr19	15988833	16008884
UPK1A	chr19	36157417	36169387
TARM1	chr19	54573200	54584634
C2orf48	chr2	10281980	10350942
SNORD53	chr2	29149932	29150008
SULT1C4	chr2	108994420	109004270
UPP2	chr2	158851690	158992666
PTH2R	chr2	209224568	209359231
LOC151174	chr2	239133753	239140318
ANO7	chr2	242127923	242164791
ADAM33	chr20	3648619	3662778
BMP2	chr20	6748744	6760910
EMILIN3	chr20	39988605	39995498
SNORD12	chr20	47897219	47897309
SHANK3	chr22	51113069	51171640
ITGA9	chr3	37493812	37861281
MST1R	chr3	49924435	49941306
GXYLT2	chr3	72937384	73024522
KBTBD12	chr3	127641901	127706514
CLDN18	chr3	137717657	137752494
DZIP1L	chr3	137780826	137834451
PCOLCE2	chr3	142536701	142608045
RP11-454C18.2	chr3	151468966	151645963
SUCNR1	chr3	151591430	151599876
PLCH1	chr3	155197670	155421997
C3orf80	chr3	159943422	159946000
HTRA3	chr4	8271488	8308838
PROM1	chr4	15969848	16085623
ALB	chr4	74269971	74287129
PRSS12	chr4	119201192	119273922
NEIL3	chr4	178230990	178284092
STOX2	chr4	184826508	184938875
AQPEP	chr5	115298150	115363299
COL23A1	chr5	177664616	178017556
KCNK5	chr6	39156746	39197251
CAPN11	chr6	44126547	44152139
CRISP2	chr6	49660070	49681303
BVES	chr6	105544698	105585049
RP1-249H1.4	chr6	114189178	114194512
KIAA1244	chr6	138483052	138665800
DLL1	chr6	170591293	170599697
SDK1	chr7	3341079	4308631
ANLN	chr7	36429414	36493401
INHBA	chr7	41728600	41742706
CLDN12	chr7	90032647	90045268
PRRT4	chr7	127990378	128001739
HTRA4	chr8	38831667	38846181
SDR16C5	chr8	57212569	57233241
MATN2	chr8	98881310	99048946
FBXO43	chr8	101145587	101158099
SLC28A3	chr9	86890764	86983413
SRPX	chrX	38008587	38080177
WNK3	chrX	54219255	54384438
BEX1	chrX	102317580	102319168
NXF3	chrX	102330749	102348022
ZCCHC12	chrX	117957786	117960931

## Sheet: white
Symbol	Chromosome	Start	End
ACOT11	chr1	55013806	55100417
FAM151A	chr1	55074849	55089200
DAB1	chr1	57463578	58716211
FRRS1	chr1	100174258	100231349
GPR89A	chr1	145764594	145827103
EFNA3	chr1	155051347	155060014
EFNA1	chr1	155100348	155107386
LIPJ	chr10	90346518	90366733
PAX2	chr10	102505467	102589698
CALHM1	chr10	105213143	105218648
HRASLS5	chr11	63228875	63258680
SLC22A20	chr11	64981310	65010228
ADAMTS8	chr11	130274817	130298539
GNB3	chr12	6949374	6956557
TAS2R14	chr12	11090852	11091806
RP11-434C1.1	chr12	11700963	11717335
SYCP3	chr12	102122425	102133250
TMEM132B	chr12	125811161	126146923
SLC7A8	chr14	23594503	23652869
GOLGA8K	chr15	32681785	32695493
OIP5	chr15	41601465	41624819
GOLGA6L4	chr15	84904524	84914120
ALDH1A3	chr15	101420008	101456830
MSLN	chr16	810764	818865
ACSM3	chr16	20775311	20808479
HSD3B7	chr16	30996518	31000473
IL34	chr16	70613797	70694585
PMP22	chr17	15133093	15168674
SLC47A1	chr17	19437166	19482346
CCT6B	chr17	33254877	33288528
CCL23	chr17	34340095	34345005
EPN3	chr17	48610047	48621111
CELF4	chr18	34823007	35146000
KLK14	chr19	51581153	51587502
KLHL41	chr2	170366211	170382772
ERBB4	chr2	212240441	213403352
SLC16A14	chr2	230899689	230933715
TFF3	chr21	43731776	43735706
CNTN4	chr3	2140549	3099645
SRGAP3	chr3	9022275	9291369
IQCJ-SCHIP1	chr3	158787040	159615155
SCHIP1	chr3	158991035	159615155
HES1	chr3	193853930	193856401
UGT2B28	chr4	70146216	70160768
TMEM150C	chr4	83405603	83483126
NIM1K	chr5	43192169	43280952
FLJ31104	chr5	55290994	55299475
CTD-2201I18.1	chr5	79362171	79379488
MYCT1	chr6	153019029	153045715
CNKSR3	chr6	154726432	154831753
C7orf57	chr7	48075107	48100894
AOC1	chr7	150549564	150558379
CYP7B1	chr8	65508528	65711348
GPR82	chrX	41583407	41589388

## Sheet: pink
Symbol	Chromosome	Start	End
RP5-1024G6.5	chr1	53704281	53708455
CYP2J2	chr1	60358979	60392423
KCNA2	chr1	111136201	111174096
RP11-640M9.1	chr1	144300516	144341755
NUDT17	chr1	145586492	145589435
CD1A	chr1	158223926	158228058
DDR2	chr1	162602227	162750247
IL19	chr1	206972214	207016326
C1orf115	chr1	220863627	220872499
DISC2	chr1	231950371	231954263
LOC149134	chr1	246952918	246954788
CCDC3	chr10	12938624	13141773
PRTFDC1	chr10	25137535	25241573
KAZALD1	chr10	102820998	102825351
FGF8	chr10	103529886	103540126
GSTO2	chr10	106028630	106059176
IGSF22	chr11	18725851	18747777
EHF	chr11	34642587	34684834
C11orf85	chr11	64705928	64727609
DISC1FP1	chr11	89984399	90648220
TEX12	chr11	112038094	112043279
SPA17	chr11	124543739	124564687
C1S	chr12	7167979	7178335
FAM186B	chr12	49976657	49999433
SOAT2	chr12	53497273	53518323
FLJ12825	chr12	54452037	54516018
BRI3BP	chr12	125478193	125510349
SGCG	chr13	23755059	23899304
TNFSF11	chr13	43136871	43182149
C14orf164	chr14	23707126	23743494
MDP1	chr14	24683142	24685276
TGM1	chr14	24718319	24732416
LOC101927045	chr14	24912158	24971403
BMP4	chr14	54416454	54423554
PLEKHD1	chr14	69951470	69995215
C14orf178	chr14	78227172	78236085
EFCAB11	chr14	90261335	90421121
SNORD116-20	chr15	25332807	25332901
GOLGA8M	chr15	28943840	28957567
CHRM5	chr15	34261088	34357287
FRMD5	chr15	44162958	44487492
ADAMTSL3	chr15	84322837	84708593
GDPGP1	chr15	90777486	90785312
ZSCAN10	chr16	3138890	3149318
PLA2G10	chr16	14766404	14788526
ASPHD1	chr16	29912146	29917377
TRIM72	chr16	31225341	31236510
TMED6	chr16	69377148	69385712
NUDT7	chr16	77756388	77776157
OSGIN1	chr16	83986826	83999937
SPATA22	chr17	3343305	3375142
NTN1	chr17	8924858	9147317
USP43	chr17	9548853	9633003
CDRT1	chr17	15468795	15523018
TRIM16	chr17	15531279	15586193
ARL4D	chr17	41476352	41478504
NOTCH3	chr19	15270443	15311792
ZNF223	chr19	44556163	44572142
ZNF415	chr19	53611131	53636173
ZNF665	chr19	53666551	53696619
LINC00486	chr2	33050509	33162270
CHAC2	chr2	53994928	54002287
TSPYL6	chr2	54480314	54483409
SPR	chr2	73114511	73119289
FHL2	chr2	105977282	106055230
PDE11A	chr2	178487976	178973066
SPTLC3	chr20	12989626	13147411
RP4-738P15.1	chr20	25121433	25129426
HAR1B	chr20	61726844	61733671
DGCR11	chr22	19033674	19035888
TMEM211	chr22	25331207	25335314
SEC14L6	chr22	30920916	30942669
INPP5J	chr22	31518908	31530683
SYN3	chr22	32908539	33454377
SEPT3	chr22	42372930	42394225
EFCAB6	chr22	43924623	44208217
C3orf35	chr3	37440967	37476988
XYLB	chr3	38388250	38456467
XCR1	chr3	46062290	46068979
ROPN1B	chr3	125688027	125702296
FAIM	chr3	138327541	138352213
WWTR1	chr3	149235021	149421060
PACRGL	chr4	20702035	20729980
GNRHR	chr4	68603098	68621804
SPARCL1	chr4	88394487	88450655
RP11-696N14.1	chr4	100010007	100222513
TNRC18P1	chr4	141562344	141564234
TTC23L	chr5	34839268	34899564
PCSK1	chr5	95726039	95768985
LOC102467224	chr5	117066055	117601757
SNHG4	chr5	138609440	138618873
TIMD4	chr5	156346292	156390266
NEURL1B	chr5	172068275	172118533
CPLX2	chr5	175223609	175311023
UBE3D	chr6	83602185	83775545
FLJ38122	chr6	170581561	170588554
TYW1B	chr7	72023728	72298813
CYP3A7-CYP3AP1	chr7	99282301	99332819
CYP3A7	chr7	99302659	99332819
MET	chr7	116312458	116438440
FAM66B	chr8	7159132	7212876
LOC100130298	chr8	61878679	61880307
GGH	chr8	63927638	63951610
C8orf46	chr8	67405490	67430759
CA13	chr8	86157715	86196302
LURAP1L	chr9	12775011	12823059
ADAMTSL1	chr9	18474078	18910947
CDKN2A	chr9	21967750	21994490
C9orf43	chr9	116172923	116191964
RP11-402G3.3	chr9	117428713	117444369
SWI5	chr9	131038424	131051268
EHMT1-IT1	chr9	140657473	140659224
ARR3	chrX	69488184	69501690
GDPD2	chrX	69642880	69653241
ZDHHC15	chrX	74588261	74743337
PLP1	chrX	103031438	103047547
NUP62CL	chrX	106366656	106449670
KCNE1L	chrX	108866928	108868393
