# Supplementary material for: Sex differences in gene expression related to antipsychotic induced weight gain
Source: PLoS One. 2019 Apr 15;14(4):e0215477. doi: 10.1371/journal.pone.0215477 (PMC6464344; doi:10.1371/journal.pone.0215477)
Supplement: S8 Table — (XLSX) [file pone.0215477.s009.xlsx]

## Sheet: S7 Table
S8 Table. WGCNA results with female samples
Cluster	R_BMI	pvalue_BMI
MEgreenyellow	0.672015	2.80616e-06
MEskyblue3	0.423942	0.00715508
MEblack	0.34819	0.0298422
MEpalevioletred3	0.346984	0.0304525
MEthistle2	-0.32939	0.0405942
MEdarkgreen	0.302099	0.0615998
MEskyblue	0.294054	0.0692126
MEred	0.245303	0.132278
MEbrown4	0.229498	0.159896
MEbisque4	0.227891	0.162921
MEwhite	0.226157	0.166232
MEdarkorange2	0.194901	0.23444
MEpurple	-0.1856	0.257961
MEdarkslateblue	-0.172367	0.294046
MEgrey60	0.166693	0.310466
MEturquoise	-0.149355	0.364152
MEnavajowhite2	0.148882	0.365691
MEpink	-0.147608	0.369854
MEbrown	0.141903	0.388839
MEplum1	0.141314	0.390832
MEplum2	-0.13787	0.402598
MEdarkorange	0.136655	0.406797
MEblue	0.134167	0.41547
MEdarkmagenta	0.131013	0.426618
MEorangered4	0.129811	0.430911
MEpaleturquoise	0.118098	0.47397
MElightyellow	0.116965	0.47825
MEmaroon	-0.114544	0.487468
MEfloralwhite	0.108946	0.509125
MEsalmon4	-0.108043	0.512664
MElightcyan1	0.104922	0.524988
MEsteelblue	0.104856	0.52525
MEmidnightblue	0.104483	0.526732
MEsienna3	-0.100781	0.541559
MEmediumpurple3	-0.0964046	0.559341
MEtan	0.0865611	0.600298
MEroyalblue	-0.0861562	0.602011
MEgreen	0.0848796	0.607423
MEyellow	-0.0844495	0.609251
MEgrey	0.0781385	0.63634
MEdarkolivegreen	0.0770501	0.641061
MEdarkgrey	0.0701212	0.671433
MEdarkturquoise	0.0697374	0.673131
MEcyan	0.0513295	0.756312
MEsalmon	-0.040308	0.807515
MEmagenta	-0.0187655	0.909723
MElightcyan	0.0187359	0.909865
MEyellowgreen	-0.0182783	0.912058
MEsaddlebrown	0.0153343	0.92618
MEorange	0.0150273	0.927654
MEdarkred	0.014348	0.930916
MEivory	0.012745	0.938619
MElightsteelblue1	0.00848962	0.959092
MEthistle1	0.00682233	0.967121
MEviolet	-0.00352993	0.982985
MElightgreen	-0.00222324	0.989283
Headers of the Table
Cluster	Cluster ID
R_BMI	Correlation coefficient between the BMI and the expression change
pvalue_BMI	P value for the statistical significance of the correlation between the BMI and the expression change

## Sheet: greenyellow
Symbol	Chromosome	Start	End
SLC2A5	chr1	9097004	9129887
TACSTD2	chr1	59041094	59043166
TCTEX1D1	chr1	67218139	67244730
GNG12	chr1	68167148	68299155
BCL2L15	chr1	114419435	114430169
HIST2H3D	chr1	149784779	149785236
RAB13	chr1	153954092	153958853
IQGAP3	chr1	156495196	156542396
OR6K3	chr1	158686957	158687905
OR6N1	chr1	158735533	158736472
NOS1AP	chr1	162039580	162339813
C1orf106	chr1	200860626	200884864
C1orf101	chr1	244624672	244803662
ANTXRL	chr10	47658232	47701443
KCNMA1	chr10	78629358	79397577
COL17A1	chr10	105791045	105845638
NAV2	chr11	19372270	20143147
CHST1	chr11	45669238	45687206
PIWIL4	chr11	94300473	94354587
TMEM52B	chr12	10323197	10344403
C12orf54	chr12	48876285	48890297
GPR84	chr12	54756228	54758270
METTL7B	chr12	56075329	56078394
ITGA7	chr12	56078353	56106089
C12orf56	chr12	64660762	64784345
HMGA2	chr12	66218239	66360071
DEPDC4	chr12	100646041	100660857
SYCP3	chr12	102122425	102133250
CIT	chr12	120123594	120315095
DNAH10	chr12	124247041	124420267
TMEM132C	chr12	128751947	129192460
GJB6	chr13	20796100	20806534
ELL3	chr15	44064797	44069502
FBN1	chr15	48700502	48937985
GLDN	chr15	51633712	51700209
TLN2	chr15	62939509	63136829
LOXL1	chr15	74218788	74244478
CIB2	chr15	78396947	78423877
FAM154B	chr15	82555151	82577267
GPRC5B	chr16	19870292	19896151
DKFZP434H168	chr16	56226528	56228437
LPO	chr17	56315786	56345879
SERPINB10	chr18	61582744	61602476
ZNF788	chr19	12203077	12225494
GDF15	chr19	18496967	18499986
TARM1	chr19	54573200	54584634
C2orf48	chr2	10281980	10350942
EMILIN1	chr2	27301434	27309265
CAPN13	chr2	30945637	31030311
M1AP	chr2	74785009	74875465
CKAP2L	chr2	113495443	113522254
UPP2	chr2	158851690	158992666
DYTN	chr2	207516344	207583120
LOC388780	chr20	2187573	2193797
DNMT3B	chr20	31350190	31397162
ERG	chr21	39739182	40033704
TFF3	chr21	43731776	43735706
MCHR1	chr22	41075181	41078818
CMTM8	chr3	32280170	32411813
ITGA9	chr3	37493812	37861281
CLDN18	chr3	137717657	137752494
DZIP1L	chr3	137780826	137834451
PCOLCE2	chr3	142536701	142608045
PLOD2	chr3	145787227	145879282
CLRN1	chr3	150643949	150690786
RP11-454C18.2	chr3	151468966	151645963
SUCNR1	chr3	151591430	151599876
VEPH1	chr3	156977531	157221415
PTX3	chr3	157154579	157161417
C3orf80	chr3	159943422	159946000
TMEM212	chr3	171561138	171577108
VWA5B2	chr3	183948316	183960117
HTRA3	chr4	8271488	8308838
ADH4	chr4	100044832	100065449
HSPA4L	chr4	128703452	128754526
VEGFC	chr4	177604688	177713899
NEIL3	chr4	178230990	178284092
STOX2	chr4	184826508	184938875
MYO10	chr5	16662015	16936385
C5orf27	chr5	95187935	95195836
RANBP17	chr5	170288895	170727019
TRIM40	chr6	30103884	30116512
LGSN	chr6	63985855	64029882
FAM229B	chr6	112408673	112423993
RP1-249H1.4	chr6	114189178	114194512
LOC285762	chr6	119773711	119812467
NKAIN2	chr6	124125068	125146786
STL	chr6	125229391	125284173
ANLN	chr7	36429414	36493401
SUN3	chr7	48026745	48068716
CALN1	chr7	71244475	71877360
PRRT4	chr7	127990378	128001739
SCARA5	chr8	27727398	27850369
HTRA4	chr8	38831667	38846181
FBXO43	chr8	101145587	101158099
SPATC1	chr8	145086581	145102015
ZNF250	chr8	146102335	146126846
ANKRD18A	chr9	38571360	38620360
TMC1	chr9	75136716	75451267
SLC28A3	chr9	86890764	86983413
KAL1	chrX	8496914	8700227
SHROOM4	chrX	50334642	50557044
NXF3	chrX	102330749	102348022
GLUD2	chrX	120181461	120183796
AFF2	chrX	147582138	148082193

## Sheet: skyblue3
Symbol	Chromosome	Start	End
NTNG1	chr1	107682628	108024475
RYR2	chr1	237205701	237997288
KCNJ11	chr11	17406795	17410878
MYEOV	chr11	69061621	69064754
ADCY6	chr12	49159974	49182820
WASF3	chr13	27131839	27263082
LHFP	chr13	39917028	40177356
DLL4	chr15	41221530	41231258
RBPMS2	chr15	65032094	65067770
SAMD14	chr17	48188672	48207246
LOC100507351	chr17	75543022	75561103
CELF5	chr19	3224700	3297073
LOC100128573	chr19	7537722	7538247
NCKAP1	chr2	183789578	183903586
PROS1	chr3	93591880	93692934
RAB6B	chr3	133543079	133614691
GPNMB	chr7	23286315	23314729
CALD1	chr7	134464163	134655480
XRCC2	chr7	152343586	152373250
ADAM32	chr8	38965049	39142436
LRP12	chr8	105501458	105601252
TMEFF1	chr9	103235519	103339918
RNF208	chr9	140114698	140115775
MAOB	chrX	43625856	43741721
CLDN2	chrX	106143393	106174091
PLXNB3	chrX	153029650	153044801
